# Supplementary material for: Utilization of foreign investment in the productive service industry in Hubei province, China and its optimization counter-measures
Source: PLoS One. 2024 Jun 20;19(6):e0302494. doi: 10.1371/journal.pone.0302494 (PMC11189169; doi:10.1371/journal.pone.0302494)
Supplement: S1 Data — (XLSX) [file pone.0302494.s001.xlsx]

## Sheet: 实际利用额
年份	交通运输、仓储和邮政业	信息传输、软件和信息技术服务业	金融业	租赁和商务服务业	科学研究、技术服务和地质勘查业	GDP（亿元）	总计		总投资额				年份	生产性服务业FDI（万美元）	生产性服务业FDI占总FDI比重
2008	72.75	5.08	77.51	36.87	4.05	11728.6
2009	65.61	5.61	10	108.97	5.41	13240.4
2010	57.93	0.6	60.2	244.27	38.18	16226.9
2011	149.02	15.91	51	227.25	5.81	19942.5	448.99		4655.03		2011		2011	448.99	0.0964527
2012	110.89	43.39	107.88	84.02	5.5	22590.9	351.68		5665.91		2012		2012	351.68	0.0620695
2013	173.26	7.35	106.55	243.49	23.41	25378	554.06		6888.47		2013		2013	554.06	0.080433
2014	154.75	120.81	112.5	191.17	55.71	28242.1	634.94		7927.92		2014		2014	634.94	0.0800891
2015	302.56	32.82	40.86	161.35	135.5	30344	673.09		8948.01		2015		2015	673.09	0.0752223
2016	422.18	2	390.48	460.81	130.29	33353	1335.43		10128.9		2016		2016	1335.43	0.131844
2017	451.41	109.89	12.29	825.31	194.31	37235	1593.21		10993.9		2017		2017	1593.21	0.144917
2018	257.15	405.63	232.46	368.78	209.74	42021.9	1473.76		11941		2018		2018	1473.76	0.123421
2019	472.03	386.73	44.56	1615.37	151	45429	2669.69		12907.5		2019		2019	2669.69	0.206833
2020	399.97	612.47	16.7939	1250.47	413.036	43004.5	2692.74		10351.9		2020		2020	2692.74	0.260121
2021	722.809	533.018	53.5882	1349.46	1081.8	50012.9	3740.67		12455.7		2021		2021	3740.67	0.300318
	100
年份	交通运输、仓储和邮政业FDI（万美元）	占生产性服务业FDI比重	总计		年份	信息传输、软件和信息技术服务业FDI（万美元）	占生产性服务业FDI比重	总计		年份	金融业FDI（万美元）	占生产性服务业FDI比重	总计		年份	租赁和商务服务业FDI（万美元）	占生产性服务业FDI比重	总计		年份	科学研究和技术服务业FDI（万美元）	占生产性服务业FDI比重	总计
2011	149.02	0.3319	448.99		2011	15.91	0.0354351	448.99		2011	5100	0.113588	44899		2011	227.25	0.506136	448.99		2011	5.81	0.0129402	448.99
2012	110.89	0.315315	351.68		2012	43.39	0.123379	351.68		2012	10788	0.306756	35168		2012	84.02	0.23891	351.68		2012	5.5	0.0156392	351.68
2013	173.26	0.31271	554.06		2013	7.35	0.0132657	554.06		2013	10655	0.192308	55406		2013	243.49	0.439465	554.06		2013	23.41	0.0422517	554.06
2014	154.75	0.243724	634.94		2014	120.81	0.19027	634.94		2014	11250	0.177182	63494		2014	191.17	0.301084	634.94		2014	55.71	0.0877406	634.94
2015	302.56	0.449509	673.09		2015	32.82	0.0487602	673.09		2015	4086	0.0607051	67309		2015	161.35	0.239715	673.09		2015	135.5	0.20131	673.09
2016	422.18	0.316138	1335.43		2016	2	0.00149764	1335.43		2016	39048	0.2924	133543		2016	390.48	0.2924	1335.43		2016	130.29	0.0975641	1335.43
2017	451.41	0.283334	1593.21		2017	109.89	0.068974	1593.21		2017	1229	0.00771399	159321		2017	825.31	0.518017	1593.21		2017	194.31	0.121961	1593.21
2018	257.15	0.174486	1473.76		2018	405.63	0.275235	1473.76		2018	23246	0.157733	147376		2018	368.78	0.250231	1473.76		2018	209.74	0.142316	1473.76
2019	472.03	0.176811	2669.69		2019	386.73	0.14486	2669.69		2019	4456	0.0166911	266969		2019	1615.37	0.605078	2669.69		2019	151	0.0565609	2669.69
2020	399.97	0.148536	2692.74		2020	612.47	0.227452	2692.74		2020	1679.39	0.00623673	269274		2020	1250.47	0.464385	2692.74		2020	413.036	0.153389	2692.74
2021	722.809	0.19323	3740.67		2021	533.018	0.142493	3740.67		2021	5358.82	0.0143258	374067		2021	1349.46	0.360753	3740.67		2021	1081.8	0.289199	3740.67
	3616.03		16168.3			2270.02					116896					6707.15					2406.1
年份	GDP	GDP（亿元）	进出口总额	万美元		贸易开放度（进出口总额／GDP）				交通运输、仓储和邮政业FDI（万美元）	信息传输、软件和信息技术服务业FDI（万美元）	金融业FDI（万美元）	租赁和商务服务业FDI（万美元）	科学研究和技术服务业FDI（万美元）	总计
2008		11728.6
2009		13240.4
2010		16226.9
2011	2.9455e+07	19942.5	3358693	0.1477		0.114028				0.22365	0.1404	0.0722998	0.414834	0.148816
2012	3.33667e+07	22590.9	3196409	10000		0.0957962
2013	3.74833e+07	25378	3638928	２０２３.５.２ 日汇率		0.0970813				361603	227002	116896	670715	240610	1.61683e+06
2014	4.17136e+07	28242.1	4306401			0.103237
2015	44818088	30344	4560531			0.101756
2016	4.92624e+07	33353	3939760			0.079975
2017	5.49961e+07	37235	4630863			0.0842035
2018	6.20664e+07	42021.9	5280245			0.0850741
2019	6.70986e+07	45429	5.71285e+06			0.0851411
2020	6.35176e+07	43004.5	6208343			0.097742
2021	7.38691e+07	50012.9	8314352			0.112555
	10000
年份	GDP（亿美元）			4.7704e+07		16182.27
2008	1732.32
2009	1955.61
2010	2390.12
2011	294.55	10
2012	333.667
2013	374.833
2014	417.136	19858
2015	448.181	22677
2016	492.624
2017	549.961
2018	620.664
2019	670.986
2020	635.176
2021	738.691

## Sheet: 合同额
年份	交通运输、仓储和邮政业	信息传输、软件和信息技术服务业	金融业	租赁和商务服务业	科学研究、技术服务和地质勘查业	GDP（亿元）	1-11 地区生产总值指数(1952年=100)
2008	24635	1989	7751	11136	5093	11728.6	7884.41
2009	4767	420	1000	14720	3332	13240.4	8964.57
2010	8746	2888	6020	10586	8944	16226.9	10282.4
2011	22039	6133	13634	19022	3115	19942.5	11732.2
2012	14388	1711	31146	8922	10122	22590.9	13046.2
2013	14308	14308	9919	29393	15053	25378	14376.9
2014	23542	698	3425	23227	8277	28242.1	15771.4
2015	39101	1345	4086	24924	31983	30344	17127.8
2016	25819	4064	3333	31039	5274	33353	18515.1
2017	13195	14320	9511	418393	20100	37235	19959.3
2018更改为科学研究和技术服务业	11789	56014	579178	60943	19971	42021.9	21516.2
2019	6714	68418	29584	439750	20366	45429	23076.1
2020	18406	28722	5887	137415	150069	43004.5	21830
2021	32226	88235	13262	75923	269583	50012.9	24646.1
更改为科学研究和技术服务业

## Sheet: 分地区使用外资额
	2011	2012	2013	2014（亿美元）	2015	2016	2017	2018	2019	2020	2021	合计（万美元）
武 汉	274731	328900	404000	619900	599100	683300	964700	1092684	1230896	833073	987404	8.01869e+06
黄 石	32604	42300	49000	55000	12500	14600	15800	18145	21820	19875	25098	306742
十 堰	10725	13161	15615	18000	23800	27800	30600	33059	8694	7212	10211	198877
宜 昌	18520	22876	27002	31200	34000	39100	25600	27696	30191	14144	16892.2	287221
襄 阳	31290	42100	53746	56900	72800	82400	91600	88015	95797	83122	97818.8	795589
鄂 州	11940	13900	16200	21100	24500	27100	29300	3857	4400	4742	5499	162538
荆 门	18687	21700	26275	29600	34000	37600	41900	46065	49337	12507	15418.5	333090
孝 感	20044	23773	27500	31100	34500	37300	31500	34979	38579	29245	35870	344390
荆 州	7429	9020	10824	12200	13300	14400	3000	2901	4959	8684	21324	108041
黄 冈	2308	3648	6749	8700	10400	12900	4100	5360	5843	5967	7057	73032
咸 宁	17108	21144	24674	5900	6500	7000	3200	4031	3697	3749	5185.8	102189
随 州	6231	7000	8774	10000	11400	12900	14100	15223	16745	4759	6029	113161
		武 汉	黄 石	十 堰	宜 昌	襄 阳	鄂 州	荆 门	孝 感	荆 州	黄 冈	咸 宁	随 州
	2011	27.4731	3.2604	1.0725	1.852	3.129	1.194	1.8687	2.0044	0.7429	0.2308	1.7108	0.6231
	2012	32.89	4.23	1.3161	2.2876	4.21	1.39	2.17	2.3773	0.902	0.3648	2.1144	0.7
	2013	40.4	4.9	1.5615	2.7002	5.3746	1.62	2.6275	2.75	1.0824	0.6749	2.4674	0.8774
	2014	61.99	5.5	1.8	3.12	5.69	2.11	2.96	3.11	1.22	0.87	0.59	1
	2015	59.91	1.25	2.38	3.4	7.28	2.45	3.4	3.45	1.33	1.04	0.65	1.14
	2016	68.33	1.46	2.78	3.91	8.24	2.71	3.76	3.73	1.44	1.29	0.7	1.29
	2017	96.47	1.58	3.06	2.56	9.16	2.93	4.19	3.15	0.3	0.41	0.32	1.41
	2018	109.268	1.8145	3.3059	2.7696	8.8015	0.3857	4.6065	3.4979	0.2901	0.536	0.4031	1.5223
	2019	123.09	2.182	0.8694	3.0191	9.5797	0.44	4.9337	3.8579	0.4959	0.5843	0.3697	1.6745
	2020	83.3073	1.9875	0.7212	1.4144	8.3122	0.4742	1.2507	2.9245	0.8684	0.5967	0.3749	0.4759
	2021	98.7404	2.5098	1.0211	1.68922	9.78188	0.5499	1.54185	3.587	2.1324	0.7057	0.51858	0.6029
	合计	801.869	30.6742	19.8877	28.7221	79.5589	16.2538	33.309	34.439	10.8041	7.3032	10.2189	11.3161	1084.36
		0.739489
